# Supplementary material for: Decrements of body mass index are associated with poor outcomes of idiopathic pulmonary fibrosis patients
Source: PLoS One. 2019 Oct 4;14(10):e0221905. doi: 10.1371/journal.pone.0221905 (PMC6777779; doi:10.1371/journal.pone.0221905)
Supplement: S1 Data — (XLSX) [file pone.0221905.s001.xlsx]

## Sheet: UPMC
Pt ID	age	gender	Race	Smoking	Status	BMI last	BMI first	one year time	one year censor all major adverse events	one year censor (Tx censored)	%delta BMI (first to last)	interval (BMI last- BMI first)	rate %delta BMI	rate %delta BMI quartile_combined	Leptin BMI last	Leptin BMI first	delta leptin	Adiponectin BMI last	Adioponectin BMI first	delta adioponectin	CD28%first	CD28 group	First FVC%p	First DLCO%p	Second FVC%p	Second DLCO%p
Upitt 1	52.874	M	W	S	dead	30.82	31.42	7.5082	Uncensored	Uncensored	-1.90961	5.5082	-0.346685	Lowest three							83.8	Low	0.97	0.39	0.94	0.39
Upitt 2	63.8986	F	W	S	dead	36.8	40.6	12	Censored	Censored	-9.35961	12.1639	-0.769455	Highest One		53.3678			100.035		89	Low	0.64	0.41	0.55	0.29
Upitt 3	73.0247	M	W	S	Tx	32.39	32.69	2.19672	Uncensored	Censored	-0.917712	11.2459	-0.0816041	Lowest three	10.1616			85.1745			89.6	Low	0.54	0.38	0.46	0.34
Upitt 4	74.1699	M	W	S	Tx	28.89	32.12	1.54098	Uncensored	Censored	-10.056	11.4754	-0.876312	Highest One	13.6239			79.5504			80.2	Low	0.71	0.68	0.5	0.54
Upitt 5	86.2192	M	W	S	alive	29.45	28.29	12	Censored	Censored	4.10039	14.0984	0.290842	Lowest three		10.6018			107.137		94.5	High	0.73	0.69	0.67	0.71
Upitt 6	62.9808	M	W	S	dead	38.2	46.69	2.91803	Uncensored	Uncensored	-18.1838	10.0984	-1.80067	Highest One	14.7326			117.427			100	High	0.43	0.14	0.47	0.14
Upitt 7	77.2986	M	W	S	dead	26.61	26.91	4.13115	Uncensored	Uncensored	-1.11483	11.8033	-0.0944506	Lowest three	8.90514	13.5275	-4.62239	46.1764	48.1353	-1.95886	98.7	High	0.55	0.3	0.53	0.24
Upitt 8	59.6384	M	W	S	Tx	34.7	36.97	2.36066	Uncensored	Censored	-6.14011	8.4918	-0.723064	Highest One		33.9385			40.6826		99.5	High	0.54	0.54	0.45	0.5
Upitt 9	63.0192	M	W	S	dead	22.88	23.11	9.47541	Uncensored	Uncensored	-0.99524	11.377	-0.0874779	Lowest three		3.73734			34.7058		99.6	High	0.34	0.43	0.35	0.24
Upitt 10	78.337	M	W	S	dead	27.44	28.31	1.18033	Uncensored	Uncensored	-3.07312	12.2623	-0.250615	Lowest three	12.6972	9.78385	2.91339	3.96834	4.62605	-0.657707	90.2	Low	0.58	0.34	0.54	0.37
Upitt 11	70.6438	F	W	NS	Tx	31.74	31.64	2.06557	Uncensored	Censored	0.316056	11.2131	0.0281862	Lowest three		18.9449			108.906		97.6	High	0.72	0.46	0.54	0.26
Upitt 12	71.8082	M	W	S	Tx	28.9	28.41	0.229508	Uncensored	Censored	1.72474	11.4754	0.150299	Lowest three		19.7691			86.9234		99.2	High	0.55	0.33	0.52	0.32
Upitt 13	63.1562	M	W	S	Tx	27.84	31.85	3.2459	Uncensored	Censored	-12.5903	13.7705	-0.914293	Highest One	18.5304	14.5091	4.02129	46.1312	36.5649	9.56631	61.2	Low	0.7	0.29	0.74	0.24
Upitt 14	76.8247	M	W	S	alive	24.4	23.6	12	Censored	Censored	3.38983	12.8525	0.26375	Lowest three		5.12785			35.4559		99.8	High	0.58	0.49
Upitt 15	77.9205	F	W	S	dead	26.76	27.7	1.44262	Uncensored	Uncensored	-3.3935	4.2623	-0.796168	Highest One	24.335			171.462			99.5	High
Upitt 16	62.5918	M	W	S	dead	35.56	35.84	0.491803	Uncensored	Uncensored	-0.78125	11.4426	-0.0682754	Lowest three	15.9549	17.8186	-1.86369	40.0821	37.2987	2.78336	99.7	High	0.78	0.5	0.5	0.22
Upitt 17	76.7315	M	W	S	dead	21.12	26.4	8	Uncensored	Uncensored	-20	10.8197	-1.84848	Highest One		11.8476			34.4285		96.5	High	0.49	0.65	0.32	0.17
Upitt 18	69.9452	M	W	NS	alive	27.6	28.31	12	Censored	Censored	-2.50795	22.9508	-0.109275	Lowest three	7.51793			153.252			98.7	High	0.62	0.82	0.51	0.57
Upitt 19	68.5315	F	W	NS	Tx	32	31.45	0.163934	Uncensored	Censored	1.74881	10.0656	0.173741	Lowest three							98.6	High	0.6	0.31	0.51	0.18
Upitt 20	84.2685	M	W	NS	dead	24.41	27.2	3.60656	Uncensored	Uncensored	-10.2574	10.8197	-0.948028	Highest One	6.33539	5.5494	0.785985	147.347	87.8366	59.5107	77.8	Low	0.61	0.41	0.6	0.16
Upitt 21	68.2603	F	W	NS	alive	37.2	37.08	12	Censored	Censored	0.323625	14.2295	0.0227432	Lowest three	51.0162	49.8633	1.15291	106.043	101.984	4.05986	98.6	High	0.74	0.71	0.76	0.56
Upitt 22	78.7671	F	W	NS	dead	35.51	39.86	1.7377	Uncensored	Uncensored	-10.9132	22.2951	-0.489489	Lowest three		82.1785			87.8529		96	High	0.86	0.41	0.66	0.45
Upitt 23	65.9671	M	W	S	Tx	36.86	40.45	1.67213	Uncensored	Censored	-8.87515	12.9508	-0.685297	Highest One	17.9789	40.5638	-22.5849	42.1708	36.6301	5.54069	99.2	High	0.72	0.51	0.71	0.39
Upitt 24	70.1397	M	W	S	alive	24.59	24.75	12	Censored	Censored	-0.646465	10.8197	-0.059749	Lowest three		5.81366			11.3041		98.5	High	0.7	0.41	0.61	0.32
Upitt 25	79.0548	M	W	S	dead	36.49	38.69	6.19672	Uncensored	Uncensored	-5.68622	8.4918	-0.669613	Lowest three	24.8808	65.7314	-40.8506	34.259	65.2421	-30.9831	99.1	High	0.6	0.39
Upitt 26	79.1644	M	W	S	dead	24.07	24	5.93443	Uncensored	Uncensored	0.291667	12.1639	0.023978	Lowest three	2.657	3.70588	-1.04888	44.9286	53.8022	-8.87362	95	High	0.75	0.65	0.79	0.58
Upitt 27	69.9014	M	W	S	dead	37	39.38	4.42623	Uncensored	Uncensored	-6.04368	11.7049	-0.516337	Lowest three	66.6166	45.5848	21.0319	55.4987	26.4459	29.0528	96.7	High	0.63	0.22	0.6	0.16
Upitt 28	67.8219	M	W	S	Tx	33.2	32.57	0.688525	Uncensored	Censored	1.9343	5.54098	0.349089	Lowest three		19.0329			30.7348		98.8	High	0.47	0.35	0.47	0.35
Upitt 29	72.6164	M	W	S	Tx	27.7	28.45	0.918033	Uncensored	Censored	-2.6362	13.541	-0.194683	Lowest three	10.6448			89.8493			90.3	Low	0.55	0.45	0.5	0.3
Upitt 30	72.4329	F	W	S	dead	23.78	28.53	1.60656	Uncensored	Uncensored	-16.6491	21.4754	-0.775265	Highest One							98.9	High	0.85	0.36	0.78	0.24
Upitt 31	80.4384	M	W	S	dead	32.78	32.87	2	Uncensored	Uncensored	-0.273806	8.22951	-0.0332712	Lowest three							99.2	High	0.49	0.54	0.5	0.6
Upitt 32	66.726	M	W	S	Tx	33.91	33.77	0.95082	Uncensored	Censored	0.414569	11.9016	0.0348329	Lowest three	17.5013	10.067	7.43433	24.9187	21.9694	2.94926	99.6	High	0.69	0.47	0.62	0.32
Upitt 33	75.1589	F	W	NS	dead	30.08	33.12	0.196721	Uncensored	Uncensored	-9.17874	12.623	-0.727147	Highest One	11.2987	40.4632	-29.1645	204.674	42.9575	161.716	92.1	Low
Upitt 34	74.137	M	W	NS	Tx	27.89	27.06	0	Uncensored	Censored	3.06726	8.13115	0.377223	Lowest three		7.21676			58.3847		85.8	Low	0.59	0.44	0.54
Upitt 35	80.474	F	W	NS	dead	22.13	22.3	12	Censored	Censored	-0.762332	25.2459	-0.0301963	Lowest three	10.6448	11.2184	-0.573559	99.1535	110.871	-11.7179	99.2	High	0.91	0.51	0.79	0.5
Upitt 36	63.537	M	W	S	Tx	34.21	34.97	0	Uncensored	Censored	-2.17329	10.5574	-0.205855	Lowest three		12.653			61.8583		98.8	High	0.58	0.59	0.42	0.33
Upitt 37	52.0658	M	W	S	dead	25.83	29.27	5.08197	Uncensored	Uncensored	-11.7526	11.7377	-1.00127	Highest One		3.31578			24.016		98.5	High	0.36	0.4	0.33
Upitt 38	61.1096	M	W	S	Tx	31.42	30.71	0.557377	Uncensored	Censored	2.31195	10.3279	0.223856	Lowest three	49.7938	19.6999	30.0939	135.982	121.749	14.2329	90.5	Low	0.52	0.26	0.49	0.26
Upitt 39	81.0438	M	W	NS	alive	25.54	28.13	12	Censored	Censored	-9.20725	11.082	-0.830832	Highest One							97	High	0.91	0.62	0.91	0.73
Upitt 40	69	M	W	S	alive	28.12	28.12	12	Censored	Censored	0	10.5574	0	Lowest three	8.00118	6.75745	1.24373	75.2374	69.58	5.65737	95.3	High	0.91	0.67	0.84	0.62
Upitt 41	70.589	M	W	NS	Tx	24.41	25.1	3.31148	Uncensored	Censored	-2.749	11.5082	-0.238874	Lowest three		10.1865			80.7998		98.9	High	0.5	0.48	0.45	0.38
Upitt 42	64.1315	M	W	S	dead	25.25	24.55	11.082	Uncensored	Uncensored	2.85132	13.2787	0.214729	Lowest three	5.69295	6.05905	-0.366098	75.4725	42.7945	32.678	99.1	High	0.62	0.46	0.53	0.43
Upitt 43	65.7068	F	W	S	dead	33.25	38.92	0.0327869	Uncensored	Uncensored	-14.5683	11.0492	-1.3185	Highest One	47.298	79.6994	-32.4015	60.3181	37.3313	22.9867	99.6	High	0.88	0.47	0.56	0.18
Upitt 44	77.4658	M	W	NS	alive	28.48	27.12	12	Censored	Censored	5.01475	12.2951	0.407866	Lowest three	22.5044	15.9122	6.59222	42.5596	42.24	0.319608	96.9	High	0.82	0.84	0.79	0.65
Upitt 45	65.9315	M	W	NS	dead	25.83	29.41	0.393443	Uncensored	Uncensored	-12.1727	5.77049	-2.10948	Highest One		24.639			174.398		88.3	Low	0.72	0.36	0.37	0.25
Upitt 46	84.4932	M	W	NS	dead	28.7	31.42	0.360656	Uncensored	Uncensored	-8.65691	13.6066	-0.63623	Lowest three	14.869	15.1383	-0.269235	149.933	104.079	45.8542	92.2	Low	0.51	0.97	0.53	0.5
Upitt 47	68.6521	M	W	S	dead	25.25	30.7	4.95082	Uncensored	Uncensored	-17.7524	11.9016	-1.4916	Highest One							99.4	High	0.51	0.25	0.45	0.2
Upitt 48	66.6493	F	W	NS	dead	39.51	40.79	12	Censored	Censored	-3.13802	10.5246	-0.298161	Lowest three	19.4855	21.9776	-2.49207	75.6443	66.2043	9.43997	98.6	High	0.48	0.21	0.49	0.28
Upitt 49	75.5808	M	W	S	dead	26.88	25.6	0.852459	Uncensored	Uncensored	5	8.72131	0.573308	Lowest three	5.67589	3.58633	2.08956	129.851	107.528	22.3228	99.7	High	0.74	0.68	0.68	0.47
Upitt 50	67.126	M	W	S	dead	33.37	33.9	0.196721	Uncensored	Uncensored	-1.56342	2.52459	-0.619277	Lowest three							98	High	0.5	0.32
Upitt 51	66.0192	F	W	S	Tx	29.66	31.37	12	Censored	Censored	-5.45107	12	-0.454256	Lowest three	16.5746	13.15	3.4246	85.2107	62.7715	22.4392	97.6	High	0.65	0.4	0.81
Upitt 52	71.863	M	W	S	dead	28.41	30.8	3.08197	Uncensored	Uncensored	-7.75974	11.5738	-0.670459	Lowest three	9.06433	11.7721	-2.70776	39.5757	31.3056	8.27013	99.6	High	0.76	0.66	0.52	0.27
Upitt 53	68.0603	M	W	S	dead	34.51	40.6	2.13115	Uncensored	Uncensored	-15	8.55738	-1.75287	Highest One	32.0159			41.6825			98.8	High	0.41	0.4	0.33	0.24
Upitt 54	83.7589	M	W	S	alive	29.5	30.41	12	Censored	Censored	-2.99244	11.4754	-0.260769	Lowest three	6.63102	9.7461	-3.11508	30.9045	33.4582	-2.55378	99.3	High	0.98	0.63	0.9	0.63
Upitt 55	71	M	W	S	dead	29.95	27.67	1.18033	Uncensored	Uncensored	8.23997	14.623	0.563496	Lowest three	20.1166			70.0201			98.4	High	0.49	0.62	0.45	0.39
Upitt 56	79.9863	M	W	S	dead	23.57	27.2	3.04918	Uncensored	Uncensored	-13.3456	12.1639	-1.09714	Highest One		7.5691			138.595		91.2	Low	0.55	0.35	0.53	0.34
Upitt 57	59.211	M	W	S	dead	20.68	21.74	2.09836	Uncensored	Uncensored	-4.8758	11.9016	-0.409675	Lowest three	2.92989	2.06998	0.859911	10.135	5.28651	4.84847	99.3	High	0.39	0.41	0.36	0.22
Upitt 58	64.9123	M	W	S	dead	23.6	26.2	0.393443	Uncensored	Uncensored	-9.92366	13.1148	-0.756679	Highest One							87.3	Low	0.66	0.62	0.61	0.49
Upitt 59	76.874	M	W	S	dead	25.23	26.18	12	Censored	Censored	-3.62872	7.34426	-0.49409	Lowest three	18.0357	17.5418	0.493971	158.966	130.318	28.6479	98.8	High	0.9	0.31	0.87	0.26
Upitt 60	63.3589	M	W	S	alive	27.98	27.41	12	Censored	Censored	2.07953	15.9016	0.130775	Lowest three	4.2034	2.78726	1.41614	20.6237	20.5262	0.0975516	99.5	High	0.88	0.64	0.83	0.61
Upitt 61	83.389	M	W	NS	dead	20.83	22.81	5.27869	Uncensored	Uncensored	-8.6804	10.459	-0.829945	Highest One	3.75995	5.40469	-1.64474	176.671	81.3216	95.3489	93.1	High	0.55	0.5	0.42	0.39
Upitt 62	56.2356	M	W	S	Tx	22.85	28.63	0.459016	Uncensored	Censored	-20.1886	14.4918	-1.39311	Highest One	4.83447			48.8709			87.9	Low	1.04	0.77	0.56	0.37
Upitt 63	62.4329	M	W	NS	Tx	26.73	26.58	0.852459	Uncensored	Censored	0.564334	13.541	0.041676	Lowest three		2.68659			42.7374		90.1	Low	0.56	0.57	0.41	0.37
Upitt 64	68.5479	M	W	S	Tx	34.4	36	2.16393	Uncensored	Censored	-4.44444	12.0328	-0.369361	Lowest three		8.24234			38.2364		93.4	High	0.4	0.33	0.38	0.42
Upitt 65	63.4301	M	W	S	dead	22.32	22.59	12	Censored	Censored	-1.19522	3.77049	-0.316993	Lowest three	10.6164	13.2192	-2.60281	37.921	36.0593	1.86172	83.4	Low	0.74	0.55
Upitt 66	54.6329	M	W	NS	Tx	18.87	19.26	0.42623	Uncensored	Censored	-2.02492	10.0656	-0.201173	Lowest three		1.87493			69.7594		92.5	Low	0.33	0.25	0.27
Upitt 67	69.5726	M	W	S	dead	27.12	27.8	1.11475	Uncensored	Uncensored	-2.44604	6.06557	-0.403267	Lowest three	7.51225			101.821			99.3	High	0.84
Upitt 68	53.8575	M	W	S	Tx	26.78	28.7	1.7377	Uncensored	Censored	-6.6899	13.1148	-0.510105	Lowest three							67.9	Low	0.57	0.3	0.42	0.16
Upitt 69	61.5589	M	W	S	alive	35.56	37.52	12	Censored	Censored	-5.22388	10.0984	-0.5173	Lowest three	4.46493	19.1273	-14.6624	117.283	19.1155	98.1672	99.6	High	0.72	0.69	0.79	0.69
Upitt 70	60.1918	M	W	S	alive	34.11	34.56	12	Censored	Censored	-1.30208	12.3934	-0.105062	Lowest three	6.81864	8.78344	-1.9648	24.1049	33.3849	-9.27998	97.4	High	0.69	0.67	0.69	0.66
Upitt 71	60.1096	M	W	S	alive	30.71	29.39	12	Censored	Censored	4.49132	10.9836	0.408912	Lowest three	24.0451			43.8074			99.6	High	0.9	0.6	0.81	0.55
Upitt 72	51.6603	M	W	S	Tx	34.6	33.08	2.85246	Uncensored	Censored	4.59492	13.8689	0.331312	Lowest three		11.8665			21.8552				0.62	0.28	0.41	0.16
Upitt 73	61.4822	F	W	S	dead	30.3	33.44	1.2459	Uncensored	Uncensored	-9.38995	9.83607	-0.954645	Highest One		15.5913			38.6278		99.4	High	0.55	0.2	0.54
Upitt 74	52.5233	M	W	S	Tx	25.5	27.12	0.393443	Uncensored	Censored	-5.97345	8.09836	-0.737612	Highest One	10.4913			35.4707			99.2	High	0.58	0.52	0.46	0.43
Upitt 75	68.811	M	W	S	Tx	25.1	25.53	0.885246	Uncensored	Censored	-1.68429	10.5574	-0.159537	Lowest three	4.52746	3.05152	1.47594	85.5091	92.5088	-6.99969	93.4	High	0.56	0.56	0.51	0.55
Upitt 76	86.8	F	W	NS	alive	34.75	34.19	12	Censored	Censored	1.63791	12.8525	0.127439	Lowest three	32.3513	18.624	13.7273	79.451	94.1069	-14.656	99.7	High	1.07	0.51	1.04	0.39
Upitt 77	75.9151	F	W	S	alive	28.32	27.46	12	Censored	Censored	3.13183	12.3934	0.2527	Lowest three		59.2445			29.8542		98.7	High	0.51	0.35	0.58	0.31
Upitt 78	61.926	M	W	S	alive	26.78	27.12	12	Censored	Censored	-1.25369	9.21311	-0.136076	Lowest three							99.7	High	0.55	0.48	0.65	0.63
Upitt 79	76.7041	F	W	S	dead	31.74	33.82	12	Censored	Censored	-6.15021	7.80328	-0.788157	Highest One	58.2649	60.1883	-1.92334	76.2501	103.076	-26.8261	97.2	High	0.72	0.52	0.76	0.51
Upitt 80	53.526	M	W	S	alive	30.26	31.31	12	Censored	Censored	-3.35356	10.0984	-0.33209	Lowest three	8.02961	8.88097	-0.851357	50.9506	26.2339	24.7167	99.2	High	0.66	0.47	0.66	0.65
Upitt 81	62.4027	M	W	S	alive	31.27	32.32	12	Censored	Censored	-3.24876	10.8197	-0.300264	Lowest three		11.1807			16.7509		96.9	High	0.83	0.79	0.79	0.69
Upitt 82	76.1836	F	W	S	alive	27.73	27.73	12	Censored	Censored	0	16.7541	0	Lowest three	67.2306	32.6077	34.6229	28.6349	20.4935	8.14138	97.5	High	0.61	0.73	0.52	0.47
Upitt 83	50.8575	F	W	NS	alive	44.93	41.64	12	Censored	Censored	7.90106	5.7377	1.37704	Lowest three		43.5462			21.4231						0.78	0.44
Upitt 84	73.3918	M	W	S	alive	24.75	26.63	12	Censored	Censored	-7.05971	15.4754	-0.456189	Lowest three	11.1338			57.9265			92.2	Low	0.7	0.24	0.82
Upitt 85	71.074	M	W	S	alive	29.85	28.03	12	Censored	Censored	6.49304	8.32787	0.779676	Lowest three	14.1811	12.7851	1.39601	53.74	47.0426	6.69739	99.6	High	0.81	0.56	0.88	0.83
Upitt 86	80.1589	M	W	NS	dead	24.07	24.51	12	Censored	Censored	-1.79519	8.4918	-0.211402	Lowest three	6.95793	4.61191	2.34602	253.401	224.186	29.2148	97.5	High	0.59	0.43	0.45	0.56
Upitt 87	71.1534	F	W	NS	dead	29.4	30.3	2.06557	Uncensored	Uncensored	-2.9703	4.62295	-0.642511	Lowest three		47.6391			59.0778		94.6	High	0.49	0.19	0.38
Upitt 88	72.0137	M	W	S	dead	24.28	23.6	2.2623	Uncensored	Uncensored	2.88136	11.9016	0.242097	Lowest three		2.77468			57.9281		98.9	High	0.83	0.8	0.74	0.75
Upitt 89	67.3342	M	W	S	alive	30.51	30.34	12	Censored	Censored	0.560316	12.0984	0.0463134	Lowest three	6.52869			59.007			98.3	High	0.59	0.6	0.6	0.78
Upitt 90	80.3288	M	W	S	dead	30.27	31.1	12	Censored	Censored	-2.66881	10.0984	-0.264282	Lowest three	11.708			70.1015			99.7	High	0.58	0.62
Upitt 91	77.4219	M	W	S	alive	27.25	28.35	12	Censored	Censored	-3.88007	12.8525	-0.301893	Lowest three							92.5	Low	0.86	0.86	0.87	0.8
Upitt 92	79.5671	M	W	S	dead	32.28	31.6	12	Censored	Censored	2.1519	11.8033	0.182314	Lowest three	19.1159			71.3358			99.2	High	0.76	0.54	0.64	0.53
Upitt 93	84.6849	F	W	S	alive	24.56	26.64	12	Censored	Censored	-7.80781	12.1639	-0.641882	Lowest three	14.3005			148.903					0.88	0.33
Upitt 94	71.7288	F	W	NS	dead	27.99	28.87	1.11475	Uncensored	Uncensored	-3.04815	13.0492	-0.233589	Lowest three	46.0046	32.592	13.4126	74.1026	51.6577	22.4449	95.3	High	0.58	0.48	0.52	0.39
Upitt 95	63.3123	F	W	S	dead	23.96	23.96	12	Censored	Censored	0	12.623	0	Lowest three	26.0151			32.6812			99.1	High	0.62	0.46	0.42	0.31
Upitt 96	60.6301	M	W	S	Tx	27.37	29.04	0.196721	Uncensored	Censored	-5.75069	5.14754	-1.11717	Highest One	9.61296	8.05987	1.55309	126.578	141.269	-14.6912	99.8	High	0.49	0.27	0.39	0.27
Upitt 97	54.0932	M	W	NS	Tx	24.78	27.06	3.04918	Uncensored	Censored	-8.42572	13.9672	-0.60325	Lowest three	5.33193	4.29102	1.04091	89.1847	77.3996	11.7851	99.2	High	0.61	0.41	0.46	0.37
Upitt 98	75.1342	M	W	S	dead	27.32	28.74	12	Censored	Censored	-4.94085	4.13115	-1.196	Highest One	7.13417			93.6876			96	High	0.7	0.59	0.7	0.54
Upitt 99	66.3616	M	W	NS	alive	23.81	23.81	12	Censored	Censored	0	3.2459	0	Lowest three		1.20485			80.441		99.1	High	0.92	1.27	1.08
Upitt 100	67	M	O		Tx	26.26	29.13	2.262	Uncensored	Censored	-9.85239	10.0656	-0.97882	Highest One									0.52	0.57	0.37	0.32
Upitt 101	51.5041	M	W	S	alive	30.9	31.17	12	Censored	Censored	-0.866218	5.18033	-0.167213	Lowest three									0.59	0.42	0.57	0.46
Upitt 102	79.3315	M	W	S	dead	25.83	25.6	12	Censored	Censored	0.898438	5.5082	0.163109	Lowest three							92.5	Low	0.81	0.38	0.69	0.31
Upitt 103	67.5342	F	W	NS	alive	27.72	28.08	12	Censored	Censored	-1.28205	10.0984	-0.126956	Lowest three							99	High	0.77	0.4	0.74	0.48
Upitt 104	73.989	F	W	S	alive	28.15	27.29	12	Censored	Censored	3.15134	8.45902	0.372542	Lowest three	23.3117			120.199					0.84		0.9	0.65
Upitt 105	60	M	W	NS	Tx	28.89	28.89	3.5	Uncensored	Censored	0	1.47541	0	Lowest three	9.80342			54.6035					0.55	0.45
Upitt 106	77.3096	M	W	S	dead	26.79	27.6	1.01639	Uncensored	Uncensored	-2.93478	9.37705	-0.312975	Lowest three	6.16199			44.2324					0.75	0.58
Upitt 107	68.4685	M	W	NS	dead	29.84	29.43	12	Censored	Censored	1.39314	11.0164	0.12646	Lowest three	21.4697			115.542					0.61		0.56	0.51
Upitt 108	75	M	W	S	alive	26.96	27.12	12	Censored	Censored	-0.589971	7.01639	-0.0840846	Lowest three											0.72	0.85
Upitt 109	68.0466	F	W	S	alive	25.96	25.75	7.5	Censored	Censored	0.815534	2.22951	0.365791	Lowest three									0.54	0.71	0.85	0.66
Upitt 110	60.2575	M	W	S	Tx	35.94	39.06	0.688525	Uncensored	Censored	-7.98771	12.5902	-0.634441	Lowest three							91.6	Low	0.56	0.31	0.48
Upitt 111	62.8164	M	W	S	dead	27.41	31.17	0.754098	Uncensored	Uncensored	-12.0629	13.1803	-0.915219	Highest One							98.8	High	0.71	0.59	0.69
Upitt 112	65.7918	F	W	S	Tx	24.19	23.81	4.13115	Uncensored	Censored	1.59597	12.5902	0.126763	Lowest three							99	High	0.59	0.57	0.47	0.27
Upitt 113	73.4329	M	W	S	dead	26.5	26.7	0.885246	Uncensored	Uncensored	-0.749064	9.63934	-0.077709	Lowest three							98.5	High	0.51	0.35	0.49	0.31
Upitt 114	82.6712	F	W	NS	dead	30.9	32.78	2.29508	Uncensored	Uncensored	-5.7352	9.40984	-0.60949	Lowest three							99.2	High	0.41	0.39	0.39	0.23
Upitt 115	69.6849	M	W	S	dead	20.95	22.81	6.32787	Uncensored	Uncensored	-8.15432	9.63934	-0.845941	Highest One							96.5	High	0.49	0.18
Upitt 116	65.8411	M	W	S	Tx	19.8	20.14	0.459016	Uncensored	Censored	-1.68818	7.21311	-0.234044	Lowest three							96.6	High	0.4	0.37	0.34	0.33
Upitt 117	80.2329	M	W	NS	dead	23.49	24.2	2.88525	Uncensored	Uncensored	-2.93388	5.96721	-0.491667	Lowest three							94.7	High	0.97	0.46	0.89	0.33
Upitt 118	57.8877	M	AA	S	Tx	25.54	23.1	1.34426	Uncensored	Censored	10.5628	12.4262	0.850038	Lowest three							81.4	Low	0.63	0.21	0.6	0.2
Upitt 119	64	F	W	S	Tx	34.9	40	0.327869	Uncensored	Censored	-12.75	9.93443	-1.28342	Highest One							92.8	Low	0.59	0.39	0.58	0.34
Upitt 120	60.7589	M	W	S	Tx	24.94	25.39	1.67213	Uncensored	Censored	-1.77235	11.8033	-0.150158	Lowest three							80.1	Low	0.5	0.65	0.41	0.35
Upitt 121	65.011	M	W	NS	Tx	32.22	36.54	1.47541	Uncensored	Censored	-11.8227	12.8852	-0.917535	Highest One							95.5	High	0.51	0.42	0.47	0.33
Upitt 122	86.4384	M	W	S	alive	27.69	27.62	12	Censored	Censored	0.25344	12.5246	0.0202354	Lowest three							91.8	Low	0.91	0.82	0.97	0.89
Upitt 123	65.8603	M	W	S	dead	30.68	32.43	2.16393	Uncensored	Uncensored	-5.39624	6.29508	-0.857215	Highest One							99.2	High	0.85	0.85	0.84	0.57
Upitt 124	69.6712	M	W	NS	dead	28.6	27.69	1.93443	Uncensored	Uncensored	3.28638	10.3279	0.318206	Lowest three							98	High	0.5	0.41	0.41	0.24
Upitt 125	69.0658	M	W	S	Tx	27.2	27.6	0.196721	Uncensored	Censored	-1.44928	10.5574	-0.137276	Lowest three							97.7	High	0.54	0.38	0.42	0.25
Upitt 126	55.4164	M	W	NS	dead	34.31	32.55	0.52459	Uncensored	Uncensored	5.40707	2.52459	2.14176	Lowest three							96.3	High	0.54	0.32	0.57	0.32
Upitt 127	79.8247	M	W	S	dead	32.27	30.7	2.78689	Uncensored	Uncensored	5.11401	6.88525	0.742749	Lowest three							97	High	0.81	0.57	0.57	0.25
Upitt 128	68.9808	M	W	NS	Tx	29.29	28.21	0.42623	Uncensored	Censored	3.82843	2.78689	1.37373	Lowest three							99.4	High	0.32	0.72	0.46
Upitt 129	70.5534	F	W	S	Tx	24.79	24.96	2.98361	Uncensored	Censored	-0.68109	11.0492	-0.0616417	Lowest three							78.4	Low			0.73	0.41
Upitt 130	66.1507	M	W	S	Tx	34.15	35	0.163934	Uncensored	Censored	-2.42857	6.16393	-0.393997	Lowest three							99.5	High	0.67	0.4	0.61
Upitt 131	79.4384	M	W	S	dead	23.04	29.53	7.31148	Uncensored	Uncensored	-21.9776	11.4098	-1.9262	Highest One							83.2	Low	0.35	0.44	0.38	0.46

## Sheet: UAB
Pt ID	age	gender	Race	smoking	DLCO% first	FVC% first	BMI first	DLCO% last	FVC% last	BMI last	Status	One Year Time	One Year Tx Censored	One Year TFS	Interval last to first BMI	%delta BMI	rate %delta BMI	%BMI rate decrement >0.68
UAB 1	65.5644	M	W	S	0.55	0.83	46.008	0.71	0.96	44.963	Alive	12	Censored	Censored	9.18033	-2.27134	-0.247414	lesser
UAB 2	56.4932	M	AA	NS			31.994	0.76	0.58	32.666	Alive	12	Censored	Censored	12.623	2.10039	0.166395	lesser
UAB 3	79.326	M	W	S	0.35	0.6	24.445	0.37	0.52	22.493	Dead	12	Censored	Censored	9.60656	-7.98527	-0.831231	greatest
UAB 4	75.1068	F	W	NS	0.34	0.42	43.332	0.25	0.62	43.332	Dead	12	Censored	Censored	9.14754	0	0	lesser
UAB 5	59.7836	M	W	NS	0.55	0.79	25.078			22.857	Dead	0.491803	Uncensored	Uncensored	16.1967	-8.85637	-0.5468	lesser
UAB 6	62.3014	M	W	NS		0.25	26.721			26.721	Dead	12	Censored	Censored	7.5082	0	0	lesser
UAB 7	57.7616	F	AA	NS	0.28	0.57	33.203	0.21	0.66	31.953	Dead	5.96721	Uncensored	Uncensored	8.4918	-3.76472	-0.443336	lesser
UAB 8	63.5918	F	W	NS	0.46	0.63	28.707	0.42	0.55	28.89	Alive	12	Censored	Censored	13.082	0.637475	0.0487293	lesser
UAB 9	54.0959	M	AA	S	0.33	0.63	28.944	0.52	0.55	27.529	Transplant	12	Censored	Censored	11.4754	-4.88875	-0.42602	lesser
UAB 10	56.9315	F	W	S	0.51	0.41	45.203	0.45	0.54	54.86	Dead	12	Censored	Censored	15.082	21.3636	1.4165	lesser
UAB 11	69.4959	M	W	NS	0.54	0.67	30.426	0.6	0.61	29.982	Dead	7.18033	Uncensored	Uncensored	9.86885	-1.45928	-0.147867	lesser
UAB 12	80.5068	F	W	S	0.35	0.7	32.852	0.36	0.6	32.852	Alive	12	Censored	Censored	12.623	0	0	lesser
UAB 13	82.0164	F	W	S	0.46	0.9	26.667	0.55	0.71	30.889	Dead	7.47541	Uncensored	Uncensored	13.8033	15.8323	1.147	lesser
UAB 14	53.0438	M	W	S		0.42	32.092		0.32	30.586	Dead	7.67213	Uncensored	Uncensored	15.8361	-4.69276	-0.296334	lesser
UAB 15	59.8959	M	W	S	0.22	0.57	23.47			22.395	Dead	2.68852	Uncensored	Uncensored	6.65574	-4.58032	-0.688175	greatest
UAB 16	75.0164	M	W	S	0.43	0.57	32.711	0.48	0.58	31.846	Alive	12	Censored	Censored	6.88525	-2.64437	-0.384063	lesser
UAB 17	66.8329	F	W	NS			25.528	0.81	0.99	25.796	Alive	12	Censored	Censored	17.8033	1.04983	0.0589682	lesser
UAB 18	66.337	M	W	S	0.59	0.73	28.633	0.57	0.66	27.916	Alive	12	Censored	Censored	4.36066	-2.5041	-0.574249	lesser
UAB 19	79.7863	M	W	S			29.453	0.33	0.78	29.281	Dead	1.44262	Uncensored	Uncensored	9.31148	-0.583981	-0.0627163	lesser
UAB 20	69.1808	M	W	S	0.53	0.6	24.327	0.37	0.5	24.327	Dead	3.47541	Uncensored	Uncensored	12.7213	0	0	lesser
UAB 21	60.5233	F	W	NS	0.47	0.66	25.644			25.796	Dead	12	Censored	Censored	2.88525	0.592731	0.205435	lesser
UAB 22	64.589	F	W	NS	0.75	0.58	20.586	0.4	0.53	20.586	Dead	5.83607	Uncensored	Uncensored	12.1639	0	0	lesser
UAB 23	69.7918	M	W	S	0.19	0.75	31.938	0.12	0.88	25.952	Dead	2	Uncensored	Uncensored	13.541	-18.7426	-1.38414	greatest
UAB 24	77.1534	F	W	S	0.35	0.65	30.468	0.25	0.43	31.009	Dead	0.393443	Uncensored	Uncensored	8.03279	1.77563	0.221048	lesser
UAB 25	46.7507	M	W	S	0.5	0.54	32.623	0.47	0.45	31.235	Transplant	6.62295	Censored	Uncensored	9.18033	-4.25467	-0.463455	lesser
UAB 26	84.1068	M	W	S			26.255		0.53	24.104	Dead	10.2951	Uncensored	Uncensored	10.9836	-8.19273	-0.745905	greatest
UAB 27	42.4247	F	AA	NS	0.12	0.27	29.568	0.18	0.3	31.038	Dead	12	Censored	Censored	13.3115	4.97159	0.373482	lesser
UAB 28	63.9151	F	W	S	0.31	0.5	39.792			41.038	Alive	12	Censored	Censored	3.21311	3.13128	0.974532	lesser
UAB 29	55.0575	M	W	S	0.29	0.31	31.453	0.35	0.29	31.142	Dead	3.27869	Uncensored	Uncensored	11.2459	-0.988777	-0.0879233	lesser
UAB 30	67.011	F	W	NS	0.54	0.35	16.637	0.36	0.4	20.366	Dead	1.83607	Uncensored	Uncensored	10.8525	22.4139	2.06533	lesser
UAB 31	60.8658	F	W	S	0.53	1.06	24.017	0.31	0.94	26.306	Dead	7.77049	Uncensored	Uncensored	13.541	9.53075	0.703845	lesser
UAB 32	74.9671	M	W	S	0.67	0.54	25.232	0.83	0.69	24.426	Dead	12	Censored	Censored	9.31148	-3.19436	-0.343056	lesser
UAB 33	76.9288	M	W	NS	0.47	0.48	19.678			16.841	Dead	5.21311	Uncensored	Uncensored	12.3934	-14.4171	-1.16329	greatest
UAB 34	60.0904	M	W	S	0.48	0.51	27.964			28.563	Alive	12	Censored	Censored	6.65574	2.14204	0.321834	lesser
UAB 35	64.2575	F	W	NS	0.53	0.101	30.891	0.43	0.92	30.56	Alive	12	Censored	Censored	6.19672	-1.07151	-0.172916	lesser
UAB 36	72.5616	M	W	S	0.51	0.72	29.899	0.55	0.69	29.657	Alive	12	Censored	Censored	11.7049	-0.809392	-0.0691497	lesser
UAB 37	52.4795	M	W	S		0.5	25.895			23.545	Dead	4.45902	Uncensored	Uncensored	14.1967	-9.07511	-0.63924	lesser
UAB 38	61.9452	F	W	S		0.71	21.491	0.19	0.65	23.739	Dead	1.90164	Uncensored	Uncensored	6.42623	10.4602	1.62773	lesser
UAB 39	55.1753	F	W	S	0.39	0.46	27.732	0.39	0.54	29.568	Dead	6.68852	Uncensored	Uncensored	12.8525	6.62051	0.515116	lesser
UAB 40	47.5616	F	H	S	0.44	0.9	30.731	0.43	0.77	31.243	Alive	12	Censored	Censored	12.0656	1.66607	0.138085	lesser
UAB 41	76.1397	M	W	S		0.55	23.888			23.888	Dead	1.11475	Uncensored	Uncensored	10.2623	0	0	lesser
UAB 42	65.3589	M	W	NS	0.75	0.74	32.982			32.572	Alive	12	Censored	Censored	2.06557	-1.2431	-0.601819	lesser
UAB 43	66.0082	M	W	S	0.5	0.48	23.088		0.5	21.551	Transplant	4.13115	Censored	Uncensored	7.34426	-6.65714	-0.906441	greatest
UAB 44	65.9507	M	W		0.33	0.5	39.308	0.27	0.39	37.522	Dead	12	Censored	Censored	11.0492	-4.5436	-0.411216	lesser
UAB 45	65.8	M	W	S	0.26	0.48	38.797	0.29	0.41	32.45	Dead	1.37705	Uncensored	Uncensored	11.7049	-16.3595	-1.39766	greatest
UAB 46	58.6055	M	W	S			29.551			28.212	Alive	12	Censored	Censored	12.623	-4.53115	-0.358961	lesser
UAB 47	50.2849	M	W	S	0.27	0.62	42.492	0.18	0.58	33.265	Dead	1.01639	Uncensored	Uncensored	11.7049	-21.7147	-1.85518	greatest
UAB 48	67.4219	M	W	NS	0.32	0.59	25.959	0.4	0.61	25.959	Transplant	12	Censored	Censored	13.3115	0	0	lesser
UAB 49	59.9288	M	W	S	0.85	0.9	31.562	0.89	0.96	31.278	Alive	12	Censored	Censored	15.1475	-0.899816	-0.0594035	lesser
UAB 50	60.6575	M	W	S		0.26	38.532		0.21	36.399	Dead	12	Censored	Censored	15.5738	-5.53566	-0.355448	lesser
UAB 51	73.3123	M	W	S	0.61	0.5	22.87	0.28	0.45	22.037	Dead	11.1148	Uncensored	Uncensored	9.18033	-3.64233	-0.396753	lesser
UAB 52	63.5315	F	W	NS	0.57	0.67	30.14			27.359	Transplant	4.81967	Censored	Uncensored	12.8525	-9.22694	-0.717912	greatest
UAB 53	64.3863	M	W	S	0.28	0.37	36.963	0.21	0.38	36.669	Dead	1.18033	Uncensored	Uncensored	13.082	-0.79539	-0.0608005	lesser
UAB 54	63.337	F	W	S	0.43	0.61	37.576	0.22	0.38	33.058	Dead	1.86885	Uncensored	Uncensored	8.52459	-12.0236	-1.41046	greatest
UAB 55	64.1945	M	W	NS	0.5	0.64	29.845	0.37	0.47	29.845	Dead	1.31148	Uncensored	Uncensored	10.5574	0	0	lesser
UAB 56	76.1616	M	W	S			24.653	0.55	0.46	23.02	Dead	12	Censored	Censored	10.5246	-6.62394	-0.629378	lesser
UAB 57	67.1534	M	W	NS	0.39	0.5	27.681	0.39	0.45	28.368	Dead	12	Censored	Censored	12.0656	2.48185	0.205697	lesser
UAB 58	61.2493	M	W	S			30.667	0.33	0.51	29.711	Dead	3.08197	Uncensored	Uncensored	12.8197	-3.11736	-0.24317	lesser
UAB 59	66.3288	M	I	NS	0.51	0.76	31.315	0.35	0.78	30.346	Dead	12	Censored	Censored	12.3934	-3.09436	-0.249677	lesser
UAB 60	77.7479	M	W	S			20.357		0.4	18.653	Dead	1.93443	Uncensored	Uncensored	10.0656	-8.37059	-0.831605	greatest
UAB 61	67.2082	M	W	NS			33.045	0.21	0.58	27.855	Dead	2.13115	Uncensored	Uncensored	10.5574	-15.7059	-1.48767	greatest
UAB 62	62.5096	F	W	S	0.39	0.69	37.38	0.42	0.54	33.418	Alive	12	Censored	Censored	15.8361	-10.5993	-0.669311	lesser
UAB 63	64.1123	M	W	NS	0.41	0.73	33.495	0.64	0.78	30.657	Alive	12	Censored	Censored	12.1639	-8.47291	-0.69656	greatest
UAB 64	56.6247	M	W	S	0.28	0.66	51.914			45.586	Transplant	12	Censored	Censored	3.90164	-12.1894	-3.12417	greatest
UAB 65	70.6027	F	W	S	0.36	0.52	24.536	0.27	0.45	24.867	Dead	3.80328	Uncensored	Uncensored	11.6066	1.34904	0.116231	lesser
UAB 66	54.7397	M	W	NS		0.47	32.028			32.028	Dead	1.70492	Uncensored	Uncensored	9.86885	0	0	lesser
UAB 67	55.5534	F	AA	S			31.992			31.702	Alive	12	Censored	Censored	42.918	-0.906477	-0.0211211	lesser
UAB 68	67.2082	M	W	S	0.18	0.48	24.259			24.691	Dead	1.21311	Uncensored	Uncensored	11.8361	1.78078	0.150454	lesser
UAB 69	78.8904	M	W	S	0.41	0.7	33.455	0.37	0.59	33.192	Dead	12	Censored	Censored	5.96721	-0.786131	-0.131742	lesser
UAB 70	65.3808	M	W	S	0.29	0.87	30.727	0.16	0.65	31.02	Dead	12	Censored	Censored	14.2295	0.953559	0.0670128	lesser
UAB 71	68.1096	F	W	NS	0.35	0.46	30.238	0.41	0.44	25.64	Transplant	7.7377	Censored	Uncensored	11.9344	-15.206	-1.27413	greatest
UAB 72	81.0027	M	W	S	0.4	0.3	28.91	0.49	0.45	27.932	Dead	12	Censored	Censored	4.55738	-3.38291	-0.742294	greatest
UAB 73	52.9534	M	W	NS			26.188			28.368	Alive	12	Censored	Censored	17.8689	8.32442	0.465862	lesser
UAB 74	75.9123	M	W	S	0.29	0.82	34.743	0.23	0.9	33.829	Dead	4.68852	Uncensored	Uncensored	12.1639	-2.63075	-0.216274	lesser
UAB 75	72.8027	M	W	S	0.47	0.61	24.136	0.54	0.63	25.247	Alive	12	Censored	Censored	8.03279	4.60308	0.573037	lesser
UAB 76	54.4027	M	W	S	0.28	0.56	26.39	0.21	0.56	24.598	Dead	4.88525	Uncensored	Uncensored	8.4918	-6.79045	-0.799648	greatest
UAB 77	63.1096	M	W	NS	0.65	0.64	30.238			30.539	Alive	12	Censored	Censored	3.21311	0.995436	0.309804	lesser
UAB 78	72.8493	F	W	S			24.141	0.44	1.03	24.492	Dead	12	Censored	Censored	11.2459	1.45396	0.129288	lesser
UAB 79	75.9863	M	W	S	0.61	0.57	28.401	0.48	0.48	27.933	Dead	6.55738	Uncensored	Uncensored	11.8689	-1.64783	-0.138836	lesser
UAB 80	61.137	M	W	S	0.22	0.37	40.415			30.035	Dead	0.360656	Uncensored	Uncensored	12.0656	-25.6835	-2.12866	greatest
UAB 81	65.3589	M	W	NS	0.42	0.5	24.537	0.3	0.46	23.858	Transplant	1.5082	Censored	Uncensored	6.19672	-2.76725	-0.446567	lesser
UAB 82	60.3452	F	W	S	0.33	0.41	26.512	0.12	0.24	25.401	Transplant	0.885246	Censored	Uncensored	10.5574	-4.19056	-0.396931	lesser
UAB 83	42.9068	F	W	S			43.875	0.16	0.28	45.779	Dead	3.80328	Uncensored	Uncensored	14	4.3396	0.309972	lesser
UAB 84	54.0795	M	W	S			32.16	0.25	0.32	29.443	Transplant	3.01639	Censored	Uncensored	12.3607	-8.44838	-0.68349	greatest
UAB 85	65.4685	M	W	NS			22.921			21.885	Dead	7.34426	Uncensored	Uncensored	11.9016	-4.51987	-0.379769	lesser
UAB 86	76.6685	F	W	NS			34.064	0.19	0.35	33.884	Dead	2.52459	Uncensored	Uncensored	12.5574	-0.528417	-0.0420802	lesser
UAB 87	67.8849	M	W	S	0.43	0.77	26.354	0.37	0.73	26.259	Alive	12	Censored	Censored	11.9344	-0.360477	-0.0302048	lesser
UAB 88	70.3041	F	W	S			26.286	0.47	0.64	25.241	Dead	12	Censored	Censored	7.37705	-3.9755	-0.538901	lesser
UAB 89	60.7808	M	W	S	0.51	0.75	24.807			26.259	Transplant	12	Censored	Censored	7.14754	5.85319	0.818909	lesser
UAB 90	57.2	M	W	S	0.38	0.39	33.047	0.33	0.44	30.727	Transplant	12	Censored	Censored	13.1148	-7.0203	-0.535298	lesser
UAB 91	63.5973	F	W	NS	0.57	0.67	27.892			24.958	Dead	3.31148	Uncensored	Uncensored	12.4262	-10.5191	-0.846528	greatest
UAB 92	61.7507	F	W	NS	0.52	0.69	23.086	0.23	0.4	21.133	Dead	9.44262	Uncensored	Uncensored	22.6557	-8.45967	-0.373401	lesser
UAB 93	55.0959	M	W	NS			26.456	0.48	0.5	22.664	Transplant	2.32787	Censored	Uncensored	11.2459	-14.3332	-1.27453	greatest
UAB 94	56.7836	M	W	S	0.31	0.58	37.984			40.643	Dead	12	Censored	Censored	4.36066	7.00032	1.60534	lesser
UAB 95	72.9315	F	W	S	0.47	0.46	25.802			24.691	Dead	5.44262	Uncensored	Uncensored	5.31148	-4.30587	-0.810673	greatest
UAB 96	66.5973	M	W	S	0.7	0.78	27.143	0.55	0.78	27.621	Alive	12	Censored	Censored	12.1639	1.76104	0.144776	lesser
UAB 97	58.2384	M	W	NS	0.5	0.54	25.973			25.605	Dead	2.2623	Uncensored	Uncensored	11.1803	-1.41686	-0.126728	lesser
UAB 98	55.2959	M	W	S	0.57	0.57	34.743	0.62	0.54	34.181	Alive	12	Censored	Censored	11.9344	-1.61759	-0.13554	lesser
UAB 99	62.611	M	W	S	0.32	0.43	39.229	0.23	0.48	36.731	Dead	10.8525	Uncensored	Uncensored	3.21311	-6.36774	-1.9818	greatest
UAB 100	57.074	M	W	S			25.241		0.33	22.269	Dead	1.77049	Uncensored	Uncensored	2.98361	-11.7745	-3.9464	greatest
UAB 101	69.4767	F	W	S	0.79	0.88	23.633	0.53	0.96	23.242	Alive	12	Censored	Censored	11.9344	-1.65447	-0.13863	lesser
UAB 102	57.0466	M	W	S	0.43	0.52	27.778	0.39	0.43	29.321	Alive	12	Censored	Censored	9.44262	5.55476	0.588264	lesser
UAB 103	62.9178	F	W	S			32.81	0.43	0.76	35.356	Dead	12	Censored	Censored	12.0656	7.75983	0.643138	lesser
UAB 104	65.337	F	AA	S			19.9	0.65	0.59	19.076	Transplant	1.54098	Censored	Uncensored	13.082	-4.1407	-0.31652	lesser
UAB 105	54.0027	M	AA	S	0.23	0.62	43.056	0.44	0.48	41.111	Dead	12	Censored	Censored	12.1639	-4.51737	-0.371374	lesser
UAB 106	72.9178	M	W	S	0.51	0.58	28.212	0.52	0.49	28.212	Transplant	7.54098	Censored	Uncensored	3.44262	0	0	lesser
UAB 107	53.7781	M	W	NS	0.27	0.38	23.984	0.21	0.37	23.633	Transplant	3.44262	Censored	Uncensored	15.1475	-1.46348	-0.0966147	lesser
UAB 108	59.1233	F	W	NS		0.68	37.812	0.48	0.55	37.461	Dead	12	Censored	Censored	12.459	-0.928277	-0.0745064	lesser
UAB 109	56.6904	F	W	S			29.697	0.3	0.7	31.888	Dead	12	Censored	Censored	13.4754	7.37785	0.547505	lesser
UAB 110	63.726	F	W	S	0.59	0.78	42.968	0.55	0.75	44.505	Dead	12	Censored	Censored	10.3279	3.57708	0.346352	lesser
UAB 111	58.6	M	W	S	0.75	0.8	42.448	0.48	0.6	39.133	Alive	12	Censored	Censored	12.8525	-7.80956	-0.607631	lesser
UAB 112	58.1041	M	W	S	0.59	0.42	27.02	0.26	0.21	26.369	Dead	4.62295	Uncensored	Uncensored	4.52459	-2.40933	-0.532496	lesser
UAB 113	46.9671	F	W	NS	0.45	0.65	29.454	0.37	0.55	27.892	Transplant	1.57377	Censored	Uncensored	11.2459	-5.30318	-0.471566	lesser
UAB 114	75.6164	F	W	S	0.59	0.62	20.078			18.477	Dead	12	Censored	Censored	4.13115	-7.9739	-1.93019	greatest
UAB 115	56.8658	F	W	S		0.92	25.706	0.18	0.86	23.045	Alive	11.7049	Censored	Censored	6.06557	-10.3517	-1.70663	greatest
UAB 116	73.4822	M	W	S	0.64	0.68	28.803	0.74	0.62	29.567	Alive	12	Censored	Censored	7.57377	2.6525	0.350222	lesser
UAB 117	61.6219	M	W	S	0.62	0.77	28.868		0.67	28.1	Alive	12	Censored	Censored	10.3279	-2.66039	-0.257593	lesser
UAB 118	73.9534	M	W	S	0.55	0.56	28.478	0.73	0.58	27.509	Dead	12	Censored	Censored	11.9344	-3.40263	-0.28511	lesser
UAB 119	48.9808	M	W	NS	0.53	0.34	26.122	0.06	0.3	22.269	Transplant	0.0327869	Censored	Uncensored	11.2459	-14.75	-1.31159	greatest
UAB 120	62.1397	M	W	S			31.019	0.19	0.67	30.154	Dead	7.57377	Uncensored	Uncensored	12.3934	-2.78861	-0.225007	lesser
UAB 121	56.4767	F	W	S	0.71	1	27.702		0.98	29.607	Dead	12	Censored	Censored	13.8033	6.87676	0.498198	lesser
UAB 122	63.5096	M	W	S	0.54	0.52	28.1	0.4	0.53	26.129	Transplant	0.262295	Censored	Uncensored	12.8525	-7.01423	-0.54575	lesser
UAB 123	65.389	M	W	S			25.156	0.2	0.54	27.509	Dead	12	Censored	Censored	10.0984	9.35363	0.926253	lesser
UAB 124	48.6822	M	W	S	0.54	0.35	32.04			30.398	Transplant	1.80328	Censored	Uncensored	6.45902	-5.12484	-0.79344	greatest
UAB 125	72.7205	M	W	S	0.42	0.68	36.864	0.26	0.57	36.738	Dead	2.65574	Uncensored	Uncensored	12.3934	-0.341797	-0.0275788	lesser
UAB 126	40.0932	M	W	NS	0.45	0.37	27.757			26.56	Transplant	0.0655738	Censored	Uncensored	11.6066	-4.31243	-0.371551	lesser
UAB 127	69.7699	M	W	S			31.622			28.517	Dead	0.655738	Uncensored	Uncensored	10.0984	-9.81911	-0.972347	greatest
UAB 128	61.7726	M	W	S	0.36	0.58	27.034	0.52	0.47	27.365	Dead	5.63934	Uncensored	Uncensored	12.4918	1.22438	0.098015	lesser
UAB 129	61.4986	M	W	S	0.48	0.7	24.426	0.43	0.7	23.202	Transplant	3.96721	Censored	Uncensored	10.459	-5.01105	-0.479113	lesser
UAB 130	70.1562	F	W	NS	0.2	0.48	29.385	0.43	0.64	32.544	Dead	12	Censored	Censored	10.7869	10.7504	0.996616	lesser
UAB 131	76.1014	M	W	S	0.41	0.83	25.092	0.26	0.71	22.945	Dead	0.786885	Uncensored	Uncensored	13.082	-8.55651	-0.654069	lesser
UAB 132	68.8877	M	W	NS	0.33	0.61	27.933	0.95	0.45	27.371	Dead	12	Censored	Censored	12.3934	-2.01196	-0.16234	lesser
UAB 133	69.9973	M	AA	S			25.985	0.26	0.38	27.847	Alive	12	Censored	Censored	2.98361	7.16567	2.40168	lesser
UAB 134	65.3288	M	W	S	0.31	0.51	30.836	0.42	0.38	31.562	Dead	1.31148	Uncensored	Uncensored	14.459	2.35439	0.162832	lesser
UAB 135	48.9014	M	AA	S	0.31	0.42	43.99			42.273	Dead	2.32787	Uncensored	Uncensored	12.623	-3.90316	-0.309211	lesser
UAB 136	55.5781	F	W	S	0.27	0.42	31.736	0.27	0.41	32.213	Dead	0.95082	Uncensored	Uncensored	6.42623	1.50302	0.233889	lesser
UAB 137	63.326	F	W	S			38.164	0.4	0.51	41.719	Dead	7.80328	Uncensored	Uncensored	12.5902	9.31506	0.739868	lesser
UAB 138	70.6658	F	W	S			30.886			31.086	Alive	12	Censored	Censored	4.59016	0.647543	0.141072	lesser
UAB 139	73.8575	M	W	S	0.43	0.63	28.69	0.73	0.63	28.406	Dead	12	Censored	Censored	11.9344	-0.989892	-0.0829442	lesser
UAB 140	48.1479	F	W	S	0.34	0.43	32.821			35.58	Dead	0.393443	Uncensored	Uncensored	8.2623	8.4062	1.01742	lesser
UAB 141	62.2356	M	W	S	0.34	0.94	28.611	0.2	0.78	28.056	Dead	0.721311	Uncensored	Uncensored	4.81967	-1.93981	-0.402478	lesser
UAB 142	76.8493	M	W	S	0.62	0.92	24.536	0.66	0.92	24.206	Alive	12	Censored	Censored	11.9344	-1.34496	-0.112696	lesser
UAB 143	50.9507	M	W	S	0.45	0.52	27.024	0.21	0.34	26.337	Transplant	0.163934	Censored	Uncensored	14	-2.54218	-0.181585	lesser
UAB 144	72.0274	M	W	S	0.56	0.7	34.39	0.63	0.82	30.416	Alive	12	Censored	Censored	11.2459	-11.5557	-1.02755	greatest
UAB 145	63.8904	M	W	S	0.55	0.99	29.094			29.551	Alive	12	Censored	Censored	4.81967	1.57077	0.325908	lesser
UAB 146	68.7205	M	W	S			25.771	0.55	0.54	26.034	Dead	12	Censored	Censored	9.86885	1.02053	0.103409	lesser
UAB 147	48.6137	M	AA	S	0.36	0.43	28.8			28.049	Alive	12	Censored	Censored	13.3115	-2.60764	-0.195894	lesser
UAB 148	77.126	F	W	NS	0.3	0.5	20.862	0.1	0.44	19.088	Dead	12	Censored	Censored	13.2131	-8.5035	-0.643565	lesser

## Sheet: UPMC post transplant
Pt ID	gender	Age	Status	BMI last	BMI first	time after Tx	Five year time	five Year Censore	%delta BMI rate	Death Cat	Rate>0.68%/m
Upitt 3	M	73.2082	dead	32.39	32.69	58.5246	58.5246	uncensored	-0.0816041	Cancer	Lesser
Upitt 4	M	74.2986	dead	28.89	32.12	10.5246	10.5246	uncensored	-0.876312	Infection	Greatest
Upitt 8	M	59.8356	dead	34.7	37.6	44.7541	44.7541	uncensored	-0.90826	Infection	Greatest
Upitt 11	F	70.8164	dead	31.74	31.64	48.0656	48.0656	uncensored	0.0281862	Graft Failure	Lesser
Upitt 12	M	71.8274	dead	28.9	28.41	39.7377	39.7377	uncensored	0.150299	Infection	Lesser
Upitt 13	M	63.4274	alive	27.84	31.85	25.1803	25.1803	censored	-0.914293		Greatest
Upitt 19	F	68.5452	dead	32	31.45	62.5902	60	censored	0.173741	Graft Failure	Lesser
Upitt 23	M	66.1068	dead	36.86	40.45	39.4754	39.4754	uncensored	-0.685297	Cancer	Greatest
Upitt 28	M	67.8795	alive	33.2	33.72	87.6721	60	censored	-0.238753		Lesser
Upitt 29	M	72.6932	dead	27.7	28.45	24.7869	24.7869	uncensored	-0.194683	Cancer	Lesser
Upitt 32	M	66.8055	dead	33.91	33.77	43.2787	43.2787	uncensored	0.0348329		Lesser
Upitt 34	M	74.137	dead	27.89	27.06	5.93443	5.93443	uncensored	0.377223		Lesser
Upitt 36	M	63.537	alive	34.21	34.97	81.7049	60	censored	-0.205855		Lesser
Upitt 38	M	61.1562	alive	31.42	30.71	36.8852	36.8852	censored	0.223856		Lesser
Upitt 41	M	70.8658	dead	24.41	25.1	18.1639	18.1639	uncensored	-0.238874	Graft Failure	Lesser
Upitt 62	M	56.274	dead	22.85	28.63	24.623	24.623	uncensored	-1.39311	Infection	Greatest
Upitt 63	M	62.5041	alive	26.73	26.58	27.7049	27.7049	censored	0.041676		Lesser
Upitt 64	M	68.7288	alive	34.4	36	40.8852	40.8852	censored	-0.369361		Lesser
Upitt 66	M	64.6767	alive	18.87	19.26	49.3115	49.3115	censored	-0.201173		Lesser
Upitt 68	M	54.0027	alive	26.78	28.7	35.4426	35.4426	censored	-0.510105		Lesser
Upitt 72	M	51.8986	dead	34.6	33.08	8.16393	8.16393	uncensored	0.331312	Infection	Lesser
Upitt 74	M	52.5562	dead	25.5	27.12	40.3934	40.393	uncensored	-0.737612		Greatest
Upitt 75	M	68.8849	alive	25.1	25.53	27.7705	27.7705	censored	-0.159537		Lesser
Upitt 96	M	60.6466	alive	27.37	29.04	21.7377	21.7377	censored	-1.11717		Greatest
Upitt 97	M	54.3479	alive	24.78	27.06	19.2787	19.2787	censored	-0.60325		Lesser
Upitt 100	M	67.2438	dead	26.26	29.13	7.57377	7.57377	uncensored	-0.97882	Infection	Greatest
Upitt 105	M	60	alive	28.89	28.89	21.5738	21.57	censored	0		Lesser
Upitt 110	M	60.3151	dead	35.94	39.06	101.246	60	censored	-0.634441	Graft Failure	Lesser
Upitt 112	F	66.137	dead	24.19	23.81	3.54098	3.54098	uncensored	0.126763	Graft Failure	Lesser
Upitt 116	M	65.8795	dead	19.8	20.14	92.1311	60	censored	-0.234044	Cancer	Lesser
Upitt 118	M	58	alive	25.54	23.1	129.574	60	censored	0.850038		Lesser
Upitt 119	F	60.0329	dead	34.9	40	55.7377	55.7377	uncensored	-1.28342	Cancer	Greatest
Upitt 120	M	0.857534	alive	24.94	25.39	127.344	60	censored	-0.150158		Lesser
Upitt 121	M	65.1342	dead	32.22	36.54	3.93443	3.93443	uncensored	-0.917535	Infection	Greatest
Upitt 125	M	69.0822	dead	27.2	27.6	72.8197	60	censored	-0.137276	Cancer	Lesser
Upitt 128	M	69.0164	dead	29.29	29.1	56.2951	56.2951	uncensored	0.234283	Cancer	Lesser
Upitt 129	F	70.8027	dead	24.79	24.96	87.7705	60	censored	-0.0616417		Lesser
Upitt 130	M	66.1644	alive	35.3	35	87.4426	60	censored	0.139058		Lesser
